# Supplementary material for: Impacts of microhabitat changes on wintering waterbird populations
Source: Sci Rep. 2017 Oct 24;7:13934. doi: 10.1038/s41598-017-14317-9 (PMC5655618; doi:10.1038/s41598-017-14317-9)
Supplement: Supplementary file 1 — Supplementary Dataset 1 [file 41598_2017_14317_MOESM1_ESM.xls]

## Sheet: Sheet1
Table S1 Differences in densities of wintering waterbirds in Caisang Lake before and after habitat alterations. The value shows the mean ± standard error (SE).
English name	Scientific name	Foraging guild	IUCN Red List	Density
				Before (N=11)	After (N=16)
Tundra Swan	Cygnus columbianus	Tuber feeders	LC	0±0	0.089±0.067
Common Crane	Grus grus	Tuber feeders	LC	0.031±0.012	0.023±0.007
Hooded Crane	Grus monacha	Tuber feeders	VU	0.0001±0.0001	0±0
Swan Goose	Anser cygnoides	Herbivores	VU	0.0001±0.0001	0±0
Bean Goose	Anser fabalis	Herbivores	LC	0.629±0.246	0.402±0.140
Greater White-fronted Goose	Anser albifrons	Herbivores	LC	0.041±0.039	0±0
Lesser White-fronted Goose (**)	Anser erythropus	Herbivores	VU	1.558±0.380	0.115±0.073
Grey-lag Goose	Anser anser	Herbivores	LC	0.001±0.001	0.002±0.001
Little Grebe	Tachybaptus ruficollis	Fish eaters	LC	0.057±0.020	0.032±0.009
Great-crested Grebe	Podiceps cristatus	Fish eaters	LC	0.039±0.020	0.036±0.015
Smew	Mergellus albellus	Fish eaters	LC	0.002±0.002	0.003±0.001
Great Cormorant (#)	Phalacrocorax carbo	Fish eaters	LC	0.184±0.070	0.074±0.023
Grey Heron (*)	Ardea cinerea	Fish eaters	LC	0.164±0.029	0.093±0.023
Eastern Great Egret	Egretta alba	Fish eaters	LC	0.053±0.041	0.015±0.006
Little Egret (#)	Egretta garzetta	Fish eaters	LC	0.022±0.012	0.051±0.010
Black-crowned Night-Heron (#)	Nycticorax nycticorax	Fish eaters	LC	0.193±0.093	0.015±0.015
Oriental White Stork	Ciconia boyciana	Fish eaters	EN	0.001±0.001	0±0
Herring Gull (#)	Larus argentatus	Fish eaters	LC	0.017±0.006	0.005±0.002
Common Black-headed Gull	Larus ridibundus	Fish eaters	LC	0.161±0.064	0.090±0.033
Eurasian Spoonbill	Platalea leucorodia	Insectivores	LC	0.120±0.083	0.040±0.023
Pied Avocet (*)	Recurvirostra avosetta	Insectivores	LC	1.459±0.465	0.164±0.093
Northern Lapwing	Vanellus vanellus	Insectivores	LC	0.060±0.022	0.069±0.030
Grey Plover	Pluvialis squatarola	Insectivores	LC	0.003±0.003	0±0
Kentish Plover	Charadrius alexandrinus	Insectivores	LC	0.046±0.044	0.001±0.001
Common Snipe	Gallinago gallinago	Insectivores	LC	0.003±0.002	0.001±0.001
Black-tailed Godwit	Limosa limosa	Insectivores	NT	0.011±0.011	0±0
Bar-tailed Godwit	Limosa lapponica	Insectivores	NT	0.0001±0.0001	0±0
Eurasian Curlew	Numenius arquata	Insectivores	NT	0.005±0.003	0.007±0.004
Spotted Redshank (#)	Tringa erythropus	Insectivores	LC	0.014±0.004	0.070±0.027
Common Greenshank	Tringa nebularia	Insectivores	LC	0.012±0.006	0.009±0.004
Green Sandpiper	Tringa ochropus	Insectivores	LC	0.001±0.001	0±0
Common Sandpiper	Actitis hypoleucos	Insectivores	LC	0.003±0.003	0±0
Temminck's Stint	Calidris temminckii	Insectivores	LC	0.0001±0.0001	0±0
Dunlin	Calidris alpina	Insectivores	LC	0.023±0.022	0.468±0.309
Common Moorhen (**)	Gallinula chloropus	Omnivores	LC	0.002±0.001	0.260±0.085
Common Coot (**)	Fulica atra	Omnivores	LC	0.001±0.001	0.424±0.102
Ruddy Shelduck (#)	Tadorna ferruginea	Omnivores	LC	0.001±0.001	0.074±0.034
Common Shelduck	Tadorna tadorna	Omnivores	LC	0.027±0.026	0.031±0.019
Eurasian Wigeon	Anas penelope	Omnivores	LC	0.0004±0.0004	0.0001±0.0001
Falcated Duck	Anas falcata	Omnivores	NT	3.032±1.445	3.477±0.983
Gadwall	Anas strepera	Omnivores	LC	0.067±0.056	0.177±0.098
Green-winged Teal	Anas crecca	Omnivores	LC	0.325±0.146	0.537±0.128
Mallard (#)	Anas platyrhynchos	Omnivores	LC	0.195±0.065	0.057±0.044
Spot-billed Duck	Anas poecilorhyncha	Omnivores	LC	0.127±0.038	0.133±0.045
Northern Pintail (*)	Anas acuta	Omnivores	LC	0.015±0.014	0.142±0.056
Garganey	Anas querquedula	Omnivores	LC	0.0003±0.0003	0±0
Northern Shoveler	Anas clypeata	Omnivores	LC	0.009±0.006	0.063±0.063
Ferruginous Duck	Aythya nyroca	Omnivores	NT	0.002±0.002	0.001±0.001
Tufted Duck (*)	Aythya fuligula	Omnivores	LC	0.0008±0.0008	0.044±0.019
Greater Scaup	Aythya marila	Omnivores	LC	0.001±0.001	0.014±0.013
Common Pochard	Aythya ferina	Omnivores	LC	0±0	0.031±0.024
Common Goldeneye	Bucephala clangula	Omnivores	LC	0.005±0.005	0±0
Statistically significant were presented by asterisk (*) and pound sign (#). ** p<0.01; * p<0.05; # p<0.1.
